# Supplementary material for: The Association between the Plasma Phospholipid Profile and Insulin Resistance: A Population-Based Cross-Section Study from the China Adult Chronic Disease and Nutrition Surveillance
Source: Nutrients. 2024 Apr 18;16(8):1205. doi: 10.3390/nu16081205 (PMC11054597; doi:10.3390/nu16081205)
Supplement: Supplementary file 1 [file nutrients-16-01205-s001.zip]

Archive with 1 entries (1 files):
- nutrients-2962186-supplementary.pdf
